# Supplementary material for: Unveiling the Role of Formulation and Process Variables in Nanoemulsion Preparation: A Data-Driven Approach Using High-Energy Ultrasonication
Source: Pharmaceutics. 2026 Jun 26;18(7):786. doi: 10.3390/pharmaceutics18070786 (PMC13415607; doi:10.3390/pharmaceutics18070786)
Supplement: Supplementary file 1 [file pharmaceutics-18-00786-s001.zip]

Archive with 1 entries (1 files):
- pharmaceutics-4348225-supplementary.pdf
